# Supplementary material for: H2O2-Responsive Hormonal Status Involves Oxidative Burst Signaling and Proline Metabolism in Rapeseed Leaves
Source: Antioxidants (Basel). 2022 Mar 16;11(3):566. doi: 10.3390/antiox11030566 (PMC8944793; doi:10.3390/antiox11030566)
Supplement: Supplementary file 1 [file antioxidants-11-00566-s001.zip]

Archive with 1 entries (1 files):
- antioxidants-1618642-supplementary.pdf
